# Supplementary material for: Incorporating progesterone receptor expression into the PREDICT breast prognostic model
Source: Eur J Cancer. 2022 Sep;173:178–93. doi: 10.1016/j.ejca.2022.06.011 (PMC10412460; doi:10.1016/j.ejca.2022.06.011)
Supplement: Multimedia component 1 [file mmc1.xlsx]

## Sheet: Sheet1
Complete case analysis - 45,088 breast cancer patients with completed data on ER status, PR status, age at diagnosis, tumour size, tumour grade, number of positive nodes, follow up time and event status
Abbreviation	Study	Country	Study design	Case definition	Number of cases used for PR analysis	Breast cancer deaths within 15 years after diagnosis	ER-negative cases	ER-negative percentage	ER-positive cases	ER-positive percentage	PR-negative cases	PR-negative percentage	PR-positive cases	PR-positive percentage
ABCS	Amsterdam Breast Cancer Study	Netherlands	Hospital-based consecutive cases; population-based controls (for iCOGS/OncoArray from blood bank).	Pre-iCOGS: All breast cancer patients (with operable, invasive mammacarcinoma) aged <50 years and diagnosed from 1970-1994 in four Dutch hospitals. iCOGS/OncoArray: Breast cancer patients diagnosed before age 50 in 1995-2011 at the Netherlands Cancer Insitute - Antoni van Leeuwenhoek hospital (NKI-AVL).	769	46	226	29	543	0.71	328	43	441	0.57
ABCS-F	Amsterdam Breast Cancer Study - Familial	Netherlands	Clinical Genetic Center-based cases	Pre-iCOGS: Only in BCAC PhaseI/II familial non-BRCA1/2 cases <50 from the Clinical Genetic Centre of the Netherlands Cancer Institute were included. iCOGS/OncoArray: All non-BRCA1/2 breast cancer cases from the family cancer clinic of the NKI-AVL tested in the period 1995-2009; all ages and diagnosed with breast cancer in 1965-2012.	150	17	33	22	117	0.78	55	37	95	0.63
ABCTB	Australian Breast Cancer Tissue Bank	Australia	Hospital-based multi site newly diagnosed breast cancer case	Newly diagnosed unselected cases from 32 hospitals in New South Wales from 2006	283	8	98	35	185	0.65	109	39	174	0.61
BBCC	Bavarian Breast Cancer Cases and Controls	Germany	Hospital-based cases; population based controls	Consecutive, unselected cases with invasive breast cancer recruited at the University Breast Centre, Franconia in Northern Bavaria during 1999-2013.	2322	109	494	21.2903	1828	0.79	820	35	1502	0.65
BIGGS	Breast Cancer in Galway Genetic Study	Ireland	Hospital-based cases; population based controls	Unselected cases recruited from West of Ireland since 2001. Cases were recruited from University College Hospital Galway and surrounding hospitals	373	13	72	19	301	0.81	80	21	293	0.79
BREOGAN	Breast Oncology Galicia Network	Spain	Population-based case-control	A population-based study conducted since 1997 in two cities in Galicia, Spain (Vigo and Santiago) covering approximately 700,000 inhabitants. The study currently includes over 1600 incident breast cancer cases diagnosed from 1997-2014 in two Galician hospitals with blood, tumor tissue and risk factor questionnaire.	1577	89	281	17.8186	1296	0.82	483	31	1094	0.69
BSUCH	Breast Cancer Study of the University of Heidelberg	Germany	Hospital-based cases;healthy blood donator controls	Cases diagnosed with breast cancer/breast cancer metastasis in 2008-2011 at the University Women`s Clinic Heidelberg.	51	0	5	9.80392	46	0.9	5	10	46	0.9
CCGP	Crete Cancer Genetics Program	Greece	Hospital-based case-control study	Incident breast cancer cases treated between 2004 and 2013 at the University Hospital of Heraklion on Crete; all enrolled within 6 months of diagnosis.	530	32	130	24.5283	400	0.75	148	28	382	0.72
CGPS	Copenhagen General Population Study	Denmark	Population-based case-control study	Consecutive, incident cases from 1 hospital with centralized care for a population of 400,000 women from 2001 to the present.	1816	123	274	15.368	1542	0.85	603	33	1213	0.67
CNIO-BCS	Spanish National Cancer Centre Breast Cancer Study	Spain	Case-control study	Two groups of cases:1) 574 consecutive breast cancer patients, unselected for family history, from 3 public hospitals, 2 in Madrid and one in Oviedo, from 2000 to 2005. 2) 291 cases with at least one first degree relative also affected with breast cancer, recruited through the CNIO family cancer clinic in Madrid from 2000 to 2004.	96	0	20	20.8333	76	0.79	34	35	62	0.65
COLBCCC	Colombian Breast Cancer Case-Control Study	Colombia	Case-control study	1,022 unselected women diagnosed with breast cancer after January 1, 2004; enrolled between 2007 and 2012.	1	0	0	0	1	1	0	0	1	1
CPS-II	Cancer Prevention Study-II Nutrition Cohort	USA	Nested case-control study	Breast cancer cases from the CPS-II Nutrition cohort were diagnosed between 1992 and 2009. The cases self-reported their diagnoses on biennial questionnaires and the diagnoses were then validated by medical records or state cancer registries. The participants in the Nutrition cohort were a subset of participants who lived in 21 U.S. states and were in the original CPS-II Cohort. The CPS-II Cohort…	1746	85	79	4.52463	1667	0.95	348	20	1398	0.8
DIETCOMPLYF	DietCompLyf Breast Cancer Survival Study	UK	Multi-centre prospective cohort study	Invasive primary breast cancer grade I-III, patients recruited 9 - 15 months after diagnosis, <age 75. Recruitment throughout UK. Patient first recruited on 18/2/97. Study joined NCRN in July 2004. Recruitment finished on 31/8/10	583	47	111	19	472	0.81	169	29	414	0.71
FHRISK	Family History Risk Study	UK	Clinic-based cohort study with a nested case-control study	Women diagnosed with breast cancer and attending the Family History Clinic in Manchester for increased risk of breast cancer. Recruitment period 2009-2012.	35	0	5	14.2857	30	0.86	6	17	29	0.83
HABCS	Hannover Breast Cancer Study	Germany	Hospital-based case-control study	Cases who received radiotherapy for breast cancer at Hannover Medical School between 1996-2003 (HaBCS I), or were diagnosed with breast cancer at a certified Breast Cancer Clinics in the Hannover region between 2012-2016 (HaBCS II), unselected for age or family history.	67	8	1	1.49254	66	0.99	6	9	61	0.91
HCSC	Hospital Clinico San Carlos	Spain	Population-based study of priori sporadic breast cancer cases	This is a cohort of a priori sporadic breast cancer patients which includes a cohort of 200 patients that were enrroled in a neoadyuvant trial in which women were randomized to neoadyuvant docetaxel vs neoadyuvant doxorrubicin. Recruitment period was from 2000 to 2013. Most patients have been treated in the Clinio San Carlos hospital (Madrid) and most and are being followed in different hospitals…	237	49	70	30	167	0.7	90	38	147	0.62
HEBCS	Helsinki Breast Cancer Study	Finland	Hospital-based case-control study, plus additional familial cases	(1) Consecutive cases (883) from the Department of Oncology, Helsinki University Central Hospital 1997-8 and 2000, (2) Consecutive cases (986) from the Department of Surgery, Helsinki University Central Hospital 2001 Ð 2004, (3) Familial breast cancer patients (536) from the Helsinki University Central Hospital, Departments of Oncology and Clinical Genetics (1995-)	1179	97	218	18.4902	961	0.82	405	34	774	0.66
KARBAC	Karolinska Breast Cancer Study	Sweden	Population and hospital-based cases; geographically matched controls	1. Familial cases from Department of Clinical Genetics, Karolinska University Hospital , Stockholm. 2. Consecutive cases from Department of Oncology, Huddinge & Sšder Hospital, Stockholm 1998-2000	440	64	77	17.8808	363	0.82	108	25	332	0.75
KARMA	Karolinska Mammography Project for Risk Prediction of Breast Cancer - Cohort Study	Sweden	Cohort study	Inclusion of 70,877 women Oct 2010 - March 2013. 3000 women had BC at cohort entry. In all, 800 women have been diagnosed with breast cancer since study entry (Oct 2015). Approximately 250 women are diagnosed with BC annually	1782	23	192	11.1735	1590	0.89	438	25	1344	0.75
kConFab/AOCS	Kathleen Cuningham Foundation Consortium for research into Familial Breast Cancer/Australian Ovarian Cancer Study	Australia and New Zealand	Clinic-based recruitment of familial breast cancer patients (cases); population-based case-control study of ovarian cancer (controls only)	Cases were from multiple-case breast and breast-ovarian families recruited though family cancer clinics from across Australia and New Zealand from 1998 to the present. Cases were selected for inclusion in BCAC studies if (i) family was negative for mutations in BRCA1 and BRCA2 (ii) case was the index for the family, defined as youngest breast cancer affected family member.	691	72	176	25.4848	515	0.75	224	32	467	0.68
LMBC	Leuven Multidisciplinary Breast Centre	Belgium	Hospital-based case-control study	All patients diagnosed with breast cancer and seen in the Multidisciplinary Breast Center in Leuven (Gashuisberg) since June 2007 plus retrospective collection of cases diagnosed since 2000	2323	110	321	13.8183	2002	0.86	497	21	1826	0.79
MARIE	Mammary Carcinoma Risk Factor Investigation	Germany	Population-based case-control study	Incident cases diagnosed from 2001-2005 in the study region Hamburg in Northern Germany, and from 2002-2005 in the study region Rhein-Neckar-Karlsruhe in Southern Germany.	2012	259	469	23.3747	1543	0.77	663	33	1349	0.67
MBCSG	Milan Breast Cancer Study Group	Italy	Clinic-based recruitment of familial/early onset breast cancer patients (cases); population-based controls	Familial and/or early onset breast cancer patients (aged 22-87) negative for mutations in BRCA genes, ascertained in two large cancer centres in Milan from 2000 to date.	326	5	78	23.9264	248	0.76	102	31	224	0.69
MCBCS*	Mayo Clinic Breast Cancer Study	USA	Hospital-based case-control study	Incident cases residing in 6 states (MN, WI, IA, IL, ND, SD) seen at the Mayo Clinic in Rochester, MN from 2002-5	2203	64	322	14.5966	1881	0.85	538	24	1665	0.76
MCCS	Melbourne Collaborative Cohort Study	Australia	Prospective cohort study: nested case-control study	Incident cases diagnosed between baseline (1990-1994) and last follow-up (2012) among the 24469 women participating in the cohort.	930	117	209	22.4731	721	0.78	328	35	602	0.65
MEC	Multiethnic Cohort	USA	Prospective cohort study: nested case-control	Incident cases identified from SEER cancer registries in Los Angeles County & State registries in California & Hawaii, USA from 1993-2002. Grouped by self-reported ethnicity.	743	43	92	12	651	0.88	177	24	566	0.76
MMHS	Mayo Mammography Health Study	USA	Prospective Cohort Study (2003-2006) of women ages 35+ receiving screening mammography at Mayo Clinic and living in MN, IA, WI; nested case-control	Incident cases (Invasive or in situ) diagnosed at least 3 months after enrollment	228	5	22	9.64912	206	0.9	51	22	177	0.78
MSKCC*	Memorial Sloan-Kettering Cancer Center Study	USA	Case-control study	Incident and prevalent cases of histologically-confirmed breast cancer referred to the Clinical Genetics Service at MSKCC since July 1996. All cases tested negative for BRCA1/2 mutations.	227	7	42	19	185	0.81	83	37	144	0.63
NBCS*	Norwegian Breast Cancer Study	Norway	Hospital-based case-control study	Incidence cases from three different hospitals: 1) Cases (114) mean age 64 (28-92) at UllevŒl Univ. Hospital 1990-94, 2) cases (182) mean age 59 (26-75) referred to Norwegian Radium Hospital 1975-1986, 3) cases (124), mean age 56 (29-82) with stage I or II disease, in the Oslo micro-metastases study at Norwegian Radium Hospital between 1995-1998, 4) Breast cancer cases referred to the Norwegian h…	425	26	90	21.1765	335	0.79	174	41	251	0.59
NC-BCFR	Northern California Breast Cancer Family Registry	USA	Population-based recruitment of families; family-based cohort; population-based controls for subset of cases	Incident breast cancer cases included women aged <65 years diagnosed from 1995-2009, identified through the SEER cancer registry of the Greater San Francisco Bay Area. All cases with indicators of increased genetic risk were eligible to enroll (dx at age <35 yrs, personal history of ovarian or childhood cancer, bilateral breast cancer with 1st dx at age <50, family history of breast or ovarian ca…	490	54	209	43	281	0.57	212	43	278	0.57
OBCS	Oulu Breast Cancer Study	Finland	Hospital-based case-control study	Consecutive incident cases diagnosed at the Oulu University Hospital between 2000 and 2004.	485	48	103	21.2371	382	0.79	148	31	337	0.69
OFBCR	Ontario Familial Breast Cancer Registry	Canada	Population-based familial case-control study	Cases diagnosed between 1 Jan 1996-31 Dec 1998 were identified from the Ontario Cancer Registry which registers >97% of all cases residing in the province at the time of diagnosis. All women with invasive breast cancer aged 20Ð54 years who met the OFBCR definition for high genetic risk (family history of specific cancers particularly breast and ovarian, early onset disease, Ashkenazi ethnicity or…	1364	250	435	31.5422	929	0.68	501	37	863	0.63
ORIGO	Leiden University Medical Centre Breast Cancer Study	Netherlands	Hospital-based prospective cohort study	Consecutive cases diagnosed 1996-2006 in 2 hospitals of South-West Netherlands (Leiden & Rotterdam). No selection for family history; Rotterdam cases selected for diagnosis aged <70. Cases with in situ carcinomas eligible.	599	101	154	25.5738	445	0.74	230	38	369	0.62
PBCS	NCI Polish Breast Cancer Study	Poland	Population-based case-control study	Incident cases from 2000-2003 identified through a rapid identification system in participating hospitals covering ~ 90% of all eligible cases, and cancer registries in Warsaw and ?—d? covering 100% of all eligible cases.	1430	26	468	32.7273	962	0.67	651	46	779	0.54
pKARMA	Karolinska Mammography Project for Risk Prediction of Breast Cancer - Case-Control Study	Sweden	Case-control study	Incident cases from Jan 2001 Ð Dec 2008 from the Stockholm/Gotland area. Identified through the Stockholm breast cancer registry.	2955	127	399	13.731	2556	0.86	871	29	2084	0.71
POSH	Prospective Study of Outcomes in Sporadic Versus Hereditary Breast Cancer	UK	Prospective cohort	Cases aged 40 or younger at breast cancer diagnosis. Recruited from breast cancer centre oncology clinics across 126 UK hospitals and diagnosed between January 2000 to December 2007.	1044	174	309	30.4072	735	0.7	364	35	680	0.65
PREFACE	Evaluation of Predictive Factors regarding the Effectivity of Aromatase Inhibitor Therapy	Germany	Multicenter, prospective, randomized, open-labelÊphase IV study	Postmenopausal, steroid hormone receptor positive breast cancer patients who are treated with letrozole. Recruitment at multicentres in Germany between 2009-2011.	2347	6	26	1.17456	2321	0.99	294	13	2053	0.87
PROCAS	Predicting the Risk Of Cancer At Screening Study	UK	Population based study	Women diagnosed with breast cancer since joining the study of women attending the Breast Screening Programme (NHSBSP) in Greater Manchester. Recruitment period Oct 2009-May 2014.	364	0	40	10.5528	324	0.89	78	21	286	0.79
RBCS	Rotterdam Breast Cancer Study	Netherlands	Hospital-based case-control study, Rotterdam area	Familial breast cancer patients selected from the Clinical Genetics Center at Erasmus MC Cancer Institute; recruited 1994 - 2005 (RBCS1) and 1995 - 2009 (RBCS2; for OncoArray).	637	95	157	24.6468	480	0.75	208	33	429	0.67
SASBAC	Singapore and Sweden Breast Cancer Study	Sweden	Population-based case-control study	Incident cases from October 1993 to March 1995 identified via the 6 regional cancer registries in Sweden, to which reporting is mandatory.	587	40	109	18.569	478	0.81	170	29	417	0.71
SBCS	Sheffield Breast Cancer Study	UK	Hospital-based case-control study	Women with pathologically confirmed breast cancer recruited from surgical outpatient clinics at the Royal Hallamshire Hospital, Sheffield, 1998 Ð 2005; cases are a mixture of prevalent and incident disease	287	0	80	27.6817	207	0.72	122	43	165	0.57
SEARCH	Study of Epidemiology and Risk factors in Cancer Heredity	UK	Population-based case-control study	2 groups of cases identified through East Anglian Cancer Registry; 1) prevalent cases diagnosed 1991-1996 under 55 years of age at diagnosis, recruited 1996-2002; 2) incident cases diagnosed since 1996 under 70 years of age at diagnosis, recruited 1996-present.	3333	569	695	21.2957	2638	0.79	1044	31	2289	0.69
SKKDKFZS*	StŠdtisches Klinikum Karlsruhe Deutsches Krebsforschungszentrum Study	Germany	Hospital-based breast cancer cohort	Women diagnosed with primary in situ or invasive breast cancer at the StŠdtisches Klinikum Karlsruhe from March 1993 to July 2005.	1362	127	489	35.9068	873	0.64	704	52	658	0.48
SUCCESSB	Simultaneous Study of Gemcitabine-Docetaxel Combination adjuvant treatment	Germany	Multicenter, prospective, randomized, open-labelÊphase III study	Patients with primary Her2-positive and high risk breast cancer (pN+ oder >pT1b or >G1 or <36y or HR-). Recruitment at multicentres in Germany during 2008-2011.	424	18	160	37.7358	264	0.62	186	44	238	0.56
SUCCESSC*	Simultaneous Study of Docetaxel Based Anthracycline Free Adjuvant Treatment Evaluation	Germany	Multicenter, prospective, randomized, open-labelÊphase III study	Patients with primary Her2-negative and high risk breast cancer (pN+ oder >pT1b or >G1 or <36y or HR-). Recruitment at multicentres in Germany during 2009-2011.	1394	1	203	15	1191	0.85	301	22	1093	0.78
SZBCS	IHCC-Szczecin Breast Cancer Study	Poland	Hospital-based case-control study	Prospectively ascertained cases of invasive breast cancer patients diagnosed at the Regional Oncology Hospital (Szczecin) in the years 2002, 2003, 2006 and 2007 or the University Hospital from 2002 to 2007 in Szczecin, West-Pomerania, Poland. Patients with pure intraductal or intralobular cancer were excluded (DCIS or LCIS) but patients with DCIS with micro-invasion were included.	257	0	111	43.1907	146	0.57	111	43	146	0.57
UBCS	Utah Breast Cancer Study	USA	Mixed. (1) Pedigrees including multiple sampled breast cancer cases within 2 generations, also may include sampled, unaffected relatives; (2) hospital-based cases (from Huntmans Cancer Institute [HCI] or Intermountain Healthcare [IH]), and breast reduction controls; and (3) Population-based cases (from the Utah Cancer Registry [UCR]) and controls (from the Utah Drivers License Registry [UDLR])	Cases recruited from late 1970s to present (on-going). Ascertainment from: (1) UCR-confirmed breast cancer cases in high-risk pedigrees; (2) invasive breast cancer cases treated or surgery performed at HCI or IH clinics; (3) prevalent, population-based UCR-confirmed breast cancer cases.	881	145	170	19.2926	711	0.81	224	25	657	0.75
UCIBCS*	UCI Breast Cancer Study	USA	Population-based case-control study	All cases diagnosed in Orange County, California, during one-year period beginning March 1, 1994. Ascertained through the population-based Cancer Surveillance Program of Orange County California (CSPOC)	513	59	102	20	411	0.8	155	30	358	0.7
UKBGS	UK Breakthrough Generations Study	UK	Nested case-control study of incident and prevalent cases within prospective cohort study	Depending on the BCAC analysis, either cohort members who had breast cancer before entry into the Breakthrough Generations Study (cohort of 100,000+ women followed up for breast cancer, recruited from the UK during 2003-2011), or members who developed breast cancer during follow-up.	190	6	35	18.4211	155	0.82	60	32	130	0.68
*Subset of samples are part of the TNBCC
